# Supplementary material for: N-Octyl Caffeamide, a Caffeic Acid Amide Derivative, Prevents Progression of Diabetes and Hepatic Steatosis in High-Fat Diet Induced Obese Mice
Source: Int J Mol Sci. 2022 Aug 11;23(16):8948. doi: 10.3390/ijms23168948 (PMC9409300; doi:10.3390/ijms23168948)
Supplement: Supplementary file 1 [file ijms-23-08948-s001.zip]

Archive with 1 entries (1 files):
- ijms-1860223-supplementary.pdf
